# Supplementary material for: Alpinumisoflavone Exhibits the Therapeutic Effect on Prostate Cancer Cells by Repressing AR and Co-Targeting FASN- and HMGCR-Mediated Lipid and Cholesterol Biosynthesis
Source: Life (Basel). 2022 Nov 2;12(11):1769. doi: 10.3390/life12111769 (PMC9698239; doi:10.3390/life12111769)
Supplement: Supplementary file 1 [file life-12-01769-s001.zip]

Archive with 1 entries (1 files):
- life-1995253-supplementary.pdf
